# Supplementary material for: Contextualizing wild cereal harvesting at Middle Palaeolithic Ghar-e Boof in the southern Zagros
Source: Sci Rep. 2024 Aug 13;14:18748. doi: 10.1038/s41598-024-69056-5 (PMC11322544; doi:10.1038/s41598-024-69056-5)
Supplement: Supplementary file 1 — Supplementary Information. [file 41598_2024_69056_MOESM1_ESM.xlsx]

## Sheet: Ghar-e Boof archaeobot. samples
	year	GB07	GB15	GB15	GB06	GB15	GB06	GB06	GB06	GB06	GB06	GB06	GB06	GB07	GB07	GB07	GB07	GB07	GB07	GB07	GB07	GB07	GB07	GB07	GB07	GB07	GB07	GB07	GB07	GB07	GB07	GB07	GB07	GB07	GB07	GB07	GB07	GB07	GB07	GB07	GB07	GB07	GB07	GB07	GB07	GB07	GB07	GB07	GB07
	unit	6/8	7/10	6/10	6/9	7/10	6/2	6/2	6/2	6/2	6/2	6/2	6/2	6/2	6/2	6/2	6/2	7/2	7/2	7/2	7/2	6/3	6/3	6/3	6/3	6/3	6/3	6/3	6/3	6/3	6/3	6/3	6/3	6/3	7/3	7/3	7/3	7/3	7/3	7/3	7/3	7/3	7/3	7/3	6/5	6/5	6/5	6/5	6/5
	find number	51	185	289	206	186	156	163	175	184	186	187	206	216	217	218	219	66	69	73	77	111	116	117	120	125	126	131	132	133	136	137	138	139	44	46	48	51	52	54	56	57	60	61	50	51	52	53	54
	archaeological horizon	IIb	III	III	III	III	III	III	III	III	III	III	III	III	III	III	III	III	III	III	III	III	III	III	III	III	III	III	III	III	III	III	III	III	III	III	III	III	III	III	III	III	III	III	III	III	III	III	III
	sub square	Eia	Eia	Eic	EIb	Eib	Eic	Eid	Eia	Eic	Eid	Eia	Eia	Eia	Eib	Eic	Eid	Eia	Eib	Eid	Eib	Eid	Eic	Eib	Eic	Eib	Eic	Eia	Eib	Eia	Eia	Eib	Eia	Eib	Eid	Eic	Eib	Eia	Eid	Eib	Eid	Eic	Eib	Eia	Eia	Eic	Eib	Eid	Eib
	volume	20	12	12	10	10	10	20	20	15	10	10	10	20	20	20	20	20	20	20	10	20	20	20	20	20	20	20	20	20	20	20	20	30	20	20	20	20	20	20	20	15	20	20	20	20	20	20	20
	Z	610	610	610	610	610	600	599	595	593	594	592	587	580	585	584	585	596	598	605	595	593	589	589	585	580	577	572	562	563	558	557	553	550	599	600	596	594	592	586	582	583	577	575	576	573	581	579	572
	contamination with certainty (C) and possible (P)	C	C	C	C	C	C	C	C			C	P	P			P				C					C	P		P	P	P	P		P	C			C				C				P	P		P
	Comment
Family	Taxon
Alismataceae	Alismataceae
Anacardiaceae	Pistacia sp. equal (1 stone = 25 mg)
Anacardiaceae	Pistacia sp., mg
Apiaceae	Apiaceae
Asteraceae	Asteraceae
Boraginaceae	Alkanna type (carbonized)				2
Boraginaceae	Alkanna type (uncarbonized)		10	8	3	25															1					1					2			3
Boraginaceae	Arnebia sp.
Boraginaceae	Boraginaceae, indet.		1									1	2	1			1										1		1		1	1		3												1	1		1
Boraginaceae	Heliotropium sp. (uncarbonized)
Boraginaceae	Lithospermum / Echium type (carbonized)
Boraginaceae	Lithospermum / Echium type (uncarbonized)		2	2	1	2																																											1
Boraginaceae	Onosma sp. (uncarbonized)												3																	2																			1
Brassicaceae	Brassicaceae
Brassicaceae	Brassicaceae, pod
Caryophyllaceae	Caryophyllaceae
Caryophyllaceae	Silene sp. (carbonized)			1						1												1
Caryophyllaceae	Silene sp. (uncarbonized)		2
Caryophyllaceae	Vaccaria sp.
Chenopodiaceae	Chenopodiaceae	2													1								1	2	1		5		24	12	1	1							3		2				1
Chenopodiaceae	Spinacia type
Chenopodiaceae	Chenopodium murale type
Chenopodiaceae	Chenopodium sp.		1	1	30				1	1	1		1																11	15			1			1	1		1
Chenopodiaceae	Salsola type
Chenopodiaceae / Caryophyllaceae	Chenopodiaceae / Caryophyllaceae																				7														1
Cistaceae	Helianthemum/Cistus											1
Cyperaceae	Carex sp.
Cyperaceae	Cyperaceae														2						1															3					1
Cyperaceae	Scirpus maritimus			2	5		2	1						3	16	3	2	2	5		27	1			1			1							6	5	4	2	3	1						1	2	15	2
Cyperaceae	Scirpus type nutlet (small)
Cyperaceae / Poygonaceae	Cyperaceae / Poygonaceae
Ephedraceae	cf. Ephedra sp.
Fabaceae	Astragalus sp.														1						1
Fabaceae	Coronilla type
Fabaceae	Fabaceae, medium			1									3				1			1	15						1		1									3				1	1
Fabaceae	Fabaceae, small				1					1					1						8														1		2					1					1
Fabaceae	Hippocrepis sp.														1
Fabaceae	Indigofera heterantha type
Fabaceae	Lens sp.
Fabaceae	Medicago sp.			1			2		1			4	1	1	10	2	3		1		25		1		1		1		2				1		1	12	1		5					1				1	1
Fabaceae	Melilotus/Trifolium type			2									7																											1	3				1
Fabaceae	Onobrychis sp.
Fabaceae	Scorpiurus sp.																												1
Fabaceae	Trigonella type				1	1															1
Fabaceae	Vicia /Lathyrus type						6		1			7	14													1	1	4	3	18						1				1
Lamiaceae	Ajuga sp.
Lamiaceae	cf. Lamiaceae
Lamiaceae	Clinopodium/Mentha
Liliaceae	Ornithogalum / Muscari type
Malvaceae	Malva sp.											2			2	1					1															1	1
Moraceae	Ficus sp.																										1
Papaveraceae	Papaver sp.
Plantaginaceae	Plantago sp.			1						1																																						1
Poaceae	Aegilops sp.
Poaceae	Aegilops sp., gb fragments
Poaceae	Aegilops sp., complete spikelet bases
Poaceae	Agrostis type																				1																								1
Poaceae	Bromus sp.	1	1
Poaceae	Eragrostis sp.
Poaceae	Hordeum sp.																				1
Poaceae	Hordeum vulgare (domesticated rachis int.)	2	2		2	2	1	1	1			1									1					1									1
Poaceae	Lolium sp.																				2
Poaceae	Phalaris sp.							1																																					1
Poaceae	Poa sp.
Poaceae	Poaceae, awn fragments		2	1
Poaceae	Poaceae, culm node
Poaceae	Poaceae, embryo					1
Poaceae	Poaceae, glume bases
Poaceae	Poaceae, indet. (small-seeded)
Poaceae	Poaceae, medium																	3		2	9	1									1	1
Poaceae	Poaceae, lower part of rachis segment
Poaceae	Setaria/Panicum type																																				1	1
Poaceae	Stipa type
Poaceae	Taenitherum type rachis internodes
Poaceae	Triticeae (incl. Heterantherum)
Poaceae	Triticeae rachis (incl. Heterantherum)
Poaceae	Triticum boeoticum/dicoccoides
Poaceae	Triticum boeoticum/dicoccoides, gb
Poaceae	Triticum sp. (domesticated spikelet base)				1
Polygonaceae	Polygonaceae																												1	1								1
Polygonaceae	Polygonum persicum
Polygonaceae	Rumex sp.																																					1
Polygonaceae	Rumex sp., endosperm
Portulacaceae	Portulaca oleracea																				1	1												1
Ranunculaceae	cf. Adonis sp.
Rosaceae	cf. Prunus sp., fragment
Resedaceae	Reseda sp.																				1
Rubiaceae	Galium sp.																															1
Rubiaceae	Galium palustre type
Scrophulariaceae	Verbascum sp.
Valerianaceae	Valerianella dentata type			1
Typhaceae	Typha type
indeterminate seeds	indet.		1	7				2																	1										1			2									3
indeterminate fruit parts	indet. nutshell/pod fragments	x	x	x	x	x
indeterminate flowers	bud
	food remains/feces	x	x	x
	mouse dropping
	unidentified animal droppings
	insect components
Sum	Total	5	22	28	46	31	11	5	4	4	1	16	31	5	34	6	7	5	6	3	103	4	2	2	4	3	10	5	44	48	5	4	2	7	11	23	10	10	12	3	6	2	1	1	4	2	7	17	6
Find density (records/litre sediment)		0.25	1.83333	2.33333	4.6	3.1	1.1	0.25	0.2	0.266667	0.1	1.6	3.1	0.25	1.7	0.3	0.35	0.25	0.3	0.15	10.3	0.2	0.1	0.1	0.2	0.15	0.5	0.25	2.2	2.4	0.25	0.2	0.1	0.233333	0.55	1.15	0.5	0.5	0.6	0.15	0.3	0.133333	0.05	0.05	0.2	0.1	0.35	0.85	0.3
[truncated: 295 more columns]
